# Supplementary material for: Thermal, Rheological, Structural and Adhesive Properties of Wheat Starch Gels with Different Potassium Alum Contents
Source: Molecules. 2023 Sep 17;28(18):6670. doi: 10.3390/molecules28186670 (PMC10534481; doi:10.3390/molecules28186670)
Supplement: Supplementary file 1 [file molecules-28-06670-s001.zip]

Archive with 1 entries (1 files):
- molecules-2595058-supplementary.pdf
